# Supplementary material for: Catechol-Based Porous Organic Polymers for Effective Removal of Phenolic Pollutants from Water
Source: Polymers (Basel). 2023 Jun 2;15(11):2565. doi: 10.3390/polym15112565 (PMC10255832; doi:10.3390/polym15112565)
Supplement: Supplementary file 1 [file polymers-15-02565-s001.zip]

Archive with 1 entries (1 files):
- polymers-2376592-supplementary.pdf
